# Supplementary material for: An Innovative Approach for Tailoring Molecularly Imprinted Polymers for Biosensors—Application to Cancer Antigen 15-3
Source: Biosensors (Basel). 2024 Apr 30;14(5):222. doi: 10.3390/bios14050222 (PMC11117626; doi:10.3390/bios14050222)
Supplement: Supplementary file 1 [file biosensors-14-00222-s001.zip]

Archive with 1 entries (1 files):
- biosensors-2914095-supplementary.pdf
